# Supplementary material for: The Characterization of R2R3-MYB Genes in Ammopiptanthus nanus Uncovers That the miR858-AnaMYB87 Module Mediates the Accumulation of Anthocyanin under Osmotic Stress
Source: Biomolecules. 2023 Nov 29;13(12):1721. doi: 10.3390/biom13121721 (PMC10741500; doi:10.3390/biom13121721)
Supplement: Supplementary file 1 [file biomolecules-13-01721-s001.zip › Supplementary material/Table S1.xlsx]

## Sheet: Sheet1
NO.	Name	Sequence ID	Clade	Genome location		Number of introns	CDs length (bp)	Amino acid length	pI	Mw (Da)	GRAVY	Subcellular localization
1	AnaMYB1	EVM0031771.1	VIII-E	Chr 1	1599119-1601078	1	999	332	9.40	37593.70	-0.902	Nucleus
2	AnaMYB2	EVM0007650.1	VIII-D	Chr 1	3374430-3375737	2	606	201	9.19	22504.6	-0.504	Nucleus
3	AnaMYB3	EVM0019494.1	VIII-A	Chr 1	6741430-6743582	2	1371	456	6.11	50811.3	-0.684	Nucleus
4	AnaMYB4	EVM0026188.1	VIII-A	Chr 1	7050045-7052116	2	1353	450	7.55	50042.9	-0.710	Nucleus
5	AnaMYB5	EVM0012239.1	VIII-E	Chr 1	7835172-7838550	2	837	278	7.11	31705.8	-0.696	Nucleus
6	AnaMYB6	EVM0001074.1	VIII-E	Chr 1	8868408-8872100	2	1284	427	4.48	48417.00	-0.900	Nucleus
7	AnaMYB7	EVM0007475.2	VII	Chr 1	31058885-31072401	3	1563	520	5.49	57269.60	-0.693	Nucleus
8	AnaMYB8	EVM0024648.1	VII	Chr 1	68749364-68752276	2	1503	500	6.16	55281	-0.801	Nucleus
9	AnaMYB9	EVM0018223.1	VIII-B	Chr 1	75800734-75802439	3	1071	356	6.83	39813.10	-0.603	Nucleus
10	AnaMYB10	EVM0004075.1	II	Chr 1	77308724-77311146	2	1458	485	7.15	54511.7	-0.806	Nucleus
11	AnaMYB11	EVM0009182.1	VIII-E	Chr 1	83584987-83587692	2	990	329	4.80	37410.6	-0.805	Nucleus
12	AnaMYB12	EVM0013819.1	VIII-E	Chr 1	89538288-89544608	2	1011	336	5.44	37974.5	-0.748	Nucleus
13	AnaMYB13	EVM0007678.1	VIII-E	Chr 1	90742164-90744363	2	996	331	6.07	37575.40	-0.737	Nucleus
14	AnaMYB14	EVM0032664.1	VIII-D	Chr 1	101239788-101241668	2	1140	379	6.25	42808.9	-0.602	Nucleus
15	AnaMYB15	EVM0004617.1	VIII-D	Chr 2	2004319-2006169	2	1062	353	6.35	39747.4	-0.761	Nucleus
16	AnaMYB16	EVM0001583.1	VIII-E	Chr 2	4690614-4693606	1	819	272	5.23	30699.3	-0.728	Nucleus
17	AnaMYB17	EVM0022217.1	VIII-C	Chr 2	7013956-7015900	2	1089	362	6.51	40614.4	-0.641	Nucleus
18	AnaMYB18	EVM0000320.1	IV	Chr 2	7993537-7996350	0	933	310	8.35	33935.3	-0.533	Nucleus
19	AnaMYB19	EVM0020984.1	VIII-D	Chr 2	15114200-15116209	2	1056	351	6.46	39402.20	-0.650	Nucleus
20	AnaMYB20	EVM0011765.1	FLP	Chr 2	24197349-24202941	11	1419	472	7.61	53661.2	-0.533	Nucleus
21	AnaMYB21	EVM0005435.1	V	Chr 2	25005441-25007381	2	1440	479	6.09	53123.6	-0.710	Nucleus
22	AnaMYB22	EVM0027412.1	VIII-D	Chr 2	25267186-25269284	2	1344	447	6.10	49900.9	-0.637	Nucleus
23	AnaMYB23	EVM0024477.1	VIII-E	Chr 2	28127854-28130098	3	651	216	9.26	24344.9	-0.620	Nucleus
24	AnaMYB24	EVM0016605.1	VIII-D	Chr 2	40712355-40714226	2	1110	369	6.00	41819.5	-0.676	Nucleus
25	AnaMYB25	EVM0024305.1	IV	Chr 2	85444890-85448279	0	900	299	8.33	32631.8	-0.478	Nucleus
26	AnaMYB26	EVM0030374.1	VIII-E	Chr 2	89269997-89271379	2	582	193	9.20	22112	-0.963	Nucleus
27	AnaMYB27	EVM0018960.1	VIII-A	Chr 2	92059959-92063002	2	975	324	5.57	36817.2	-0.625	Nucleus
28	AnaMYB28	EVM0006723.1	VIII-C	Chr 2	93928183-93930342	2	798	265	6.75	29104.7	-0.516	Nucleus
29	AnaMYB29	EVM0017658.1	VIII-E	Chr 2	95526159-95527743	2	951	316	6.01	36148.1	-0.799	Nucleus
30	AnaMYB30	EVM0035084.1	V	Chr 2	97669892-97671637	2	738	245	7.00	28757.8	-1.022	Nucleus
31	AnaMYB31	EVM0012468.1	II	Chr 3	1903578-1908641	2	1323	440	5.58	50235.70	-0.896	Nucleus
32	AnaMYB32	EVM0004757.1	VIII-E	Chr 3	2009257-2014450	3	630	209	6.38	24331.40	-0.756	Nucleus
33	AnaMYB33	EVM0007593.1	VIII-B	Chr 3	3598922-3600669	2	1098	365	6.71	40197.9	-0.629	Nucleus
34	AnaMYB34	EVM0000993.1	VIII-D	Chr 3	4843955-4845758	2	993	330	7.00	36508.9	-0.645	Nucleus
35	AnaMYB35	EVM0000167.1	VIII-D	Chr 3	5285360-5288378	2	1275	424	5.90	46505.2	-0.747	Nucleus
36	AnaMYB36	EVM0024144.1	VIII-E	Chr 3	5525043-5528085	2	780	259	6.46	29859.7	-0.766	Nucleus
37	AnaMYB37	EVM0018041.1	VIII-E	Chr 3	11327028-11328532	2	822	273	5.62	31543.3	-0.876	Nucleus
38	AnaMYB38	EVM0030064.1	VIII-D	Chr 3	13652894-13654707	2	1002	333	7.16	37355	-0.645	Nucleus
39	AnaMYB39	EVM0028931.1	V	Chr 3	13970063-13971666	2	1152	383	8.94	42574.2	-0.397	Nucleus
40	AnaMYB40	EVM0027366.1	VIII-D	Chr 3	54721992-54725568	2	855	284	5.94	32424.4	-0.793	Nucleus
41	AnaMYB41	EVM0016134.1	VIII-C	Chr 3	60118157-60120121	2	1008	335	8.34	37163.7	-0.559	Nucleus
42	AnaMYB42	EVM0017381.1	VIII-E	Chr 3	60420359-60421839	3	705	234	5.89	27593.8	-1.044	Nucleus
43	AnaMYB43	EVM0004208.1	VIII-E	Chr 3	66822071-66823402	2	774	257	8.37	29718.4	-0.796	Nucleus
44	AnaMYB44	EVM0033685.1	VIII-D	Chr 3	68622514-68625535	2	813	270	5.63	31060	-0.680	Nucleus
45	AnaMYB45	EVM0031496.1	VIII-D	Chr 3	70875548-70877332	2	714	237	8.89	26107.8	-0.438	Nucleus
46	AnaMYB46	EVM0005568.1	VIII-A	Chr 3	73678947-73681347	2	1332	443	7.17	49087.4	-0.689	Nucleus
47	AnaMYB47	EVM0026314.1	VIII-A	Chr 3	73920559-73922382	3	1449	482	6.41	54235.6	-0.634	Nucleus
48	AnaMYB48	EVM0024965.1	VIII-E	Chr 3	74360570-74362257	2	837	278	7.11	31446.2	-0.649	Nucleus
49	AnaMYB49	EVM0020732.1	VIII-E	Chr 3	74842358-74846823	2	1335	444	4.88	50094.4	-0.841	Nucleus
50	AnaMYB50	EVM0001355.1	VIII-D	Chr 3	81259409-81261741	2	909	302	7.62	34111.4	-0.662	Nucleus
51	AnaMYB51	EVM0007739.1	VIII-A	Chr 3	81275144-81278366	2	819	272	8.49	30751.5	-0.693	Nucleus
52	AnaMYB52	EVM0012844.1	VIII-E	Chr 3	86175769-86176867	2	897	298	5.59	34027.1	-0.671	Nucleus
53	AnaMYB53	EVM0012140.1	VIII-E	Chr 4	4827089-4829254	2	690	229	5.14	26304.5	-0.723	Nucleus
54	AnaMYB54	EVM0005926.1	VIII-D	Chr 4	21331975-21334628	2	921	306	8.43	34139.7	-0.571	Nucleus
55	AnaMYB55	EVM0037107.1	VIII-E	Chr 4	43248442-43250819	3	903	300	9.13	34934.6	-0.797	Nucleus
56	AnaMYB56	EVM0034567.1	VIII-D	Chr 4	59747148-59750319	2	909	302	6.01	33690.5	-0.704	Nucleus
57	AnaMYB57	EVM0025693.1	VIII-A	Chr 4	59759166-59764857	2	876	291	6.63	33075	-0.680	Nucleus
58	AnaMYB58	EVM0036258.1	VI	Chr 4	64144963-64146932	2	924	307	5.95	35374.8	-0.798	Nucleus
59	AnaMYB59	EVM0006899.1	VIII-A	Chr 4	64938305-64941367	1	984	327	5.22	36965.4	-0.653	Nucleus
60	AnaMYB60	EVM0037094.1	VII	Chr 4	66601628-66611976	4	1686	561	5.30	61993	-0.631	Nucleus
61	AnaMYB61	EVM0023755.1	VIII-D	Chr 4	68468567-68471502	3	936	311	5.22	35074.1	-0.810	Nucleus
62	AnaMYB62	EVM0026763.1	VIII-D	Chr 4	74590597-74592226	2	1017	338	4.89	38016.2	-0.507	Nucleus
63	AnaMYB63	EVM0009266.1	VIII-D	Chr 4	74615907-74618384	2	837	278	5.86	31559.3	-0.569	Nucleus
64	AnaMYB64	EVM0005108.1	VIII-D	Chr 4	74646909-74649991	2	750	249	6.27	28724.2	-0.734	Nucleus
65	AnaMYB65	EVM0033891.1	VIII-D	Chr 4	74662860-74664967	2	687	228	5.84	26628.5	-0.864	Nucleus
66	AnaMYB66	EVM0023979.1	VIII-D	Chr 4	74739299-74742374	3	1008	335	6.39	37274.9	-0.519	Nucleus
67	AnaMYB67	EVM0009302.1	VIII-D	Chr 4	74980316-74981853	2	774	257	7.17	29378.9	-0.793	Nucleus
68	AnaMYB68	EVM0020096.1	VIII-C	Chr 4	78785332-78787331	2	1041	346	6.70	39069.5	-0.744	Nucleus
69	AnaMYB69	EVM0021587.1	VIII-A	Chr 4	81872885-81876069	1	984	327	5.44	36607.7	-0.649	Nucleus
70	AnaMYB70	EVM0013753.1	VIII-E	Chr 4	84951897-84953739	1	837	278	8.69	30712.5	-0.651	Nucleus
71	AnaMYB71	EVM0029231.1	VIII-D	Chr 4	87229315-87231069	3	1032	343	5.69	38359.9	-0.618	Nucleus
72	AnaMYB72	EVM0029091.1	VIII-B	Chr 5	1550926-1552187	2	987	328	6.19	36531.2	-0.463	Nucleus
73	AnaMYB73	EVM0008101.1	VIII-B	Chr 5	1571272-1572485	2	963	320	6.18	35535.1	-0.484	Nucleus
74	AnaMYB74	EVM0031624.1	VII	Chr 5	5258910-5278876	3	1299	432	5.98	48678.9	-0.520	Nucleus
75	AnaMYB75	EVM0036504.1	IV	Chr 5	7361660-7362961	1	759	252	8.34	28256.7	-0.863	Nucleus
76	AnaMYB76	EVM0008698.2	III	Chr 5	8160837-8165331	1	1206	401	5.52	43319.7	-0.476	Nucleus
77	AnaMYB77	EVM0010287.1	VIII-E	Chr 5	9378656-9381142	2	972	323	4.89	36790.1	-0.811	Nucleus
78	AnaMYB78	EVM0012799.1	VIII-D	Chr 5	14038955-14040501	2	1008	335	5.94	37311.9	-0.485	Nucleus
79	AnaMYB79	EVM0030013.1	VIII-E	Chr 5	18189200-18191494	1	858	285	8.05	32483.7	-0.912	Nucleus
80	AnaMYB80	EVM0010300.1	VIII-D	Chr 5	20788878-20792097	2	921	306	6.46	33907.2	-0.491	Nucleus
81	AnaMYB81	EVM0025739.1	FLP	Chr 5	23149705-23157088	12	1392	463	6.81	52504.10	-0.718	Nucleus
82	AnaMYB82	EVM0034975.1	VIII-D	Chr 5	26899112-26901063	2	963	320	6.06	35627.4	-0.487	Nucleus
83	AnaMYB83	EVM0031998.1	II	Chr 5	69079411-69081931	2	1122	373	9.57	42022.1	-0.757	Nucleus
84	AnaMYB84	EVM0030526.1	VIII-E	Chr 5	69811611-69815170	2	597	198	7.69	22953.8	-0.920	Nucleus
85	AnaMYB85	EVM0037184.1	VIII-E	Chr 5	74275128-74278744	2	738	245	8.16	28291.7	-0.896	Nucleus
86	AnaMYB86	EVM0017397.1	VIII-E	Chr 5	78584959-78587456	2	768	255	7.12	29815.4	-0.963	Nucleus
87	AnaMYB87	EVM0025673.1	VIII-E	Chr 6	695440-696611	1	777	258	9.02	28654.6	-0.574	Nucleus
88	AnaMYB88	EVM0030996.1	IV	Chr 6	4624985-4627418	1	663	220	9.61	24673.6	-0.722	Nucleus
89	AnaMYB89	EVM0020677.1	IV	Chr 6	5337673-5340362	1	825	274	8.57	30137.7	-0.614	Nucleus
90	AnaMYB90	EVM0032252.1	VIII-C	Chr 6	6135872-6137817	2	1038	345	7.46	38776.4	-0.743	Nucleus
91	AnaMYB91	EVM0013615.1	VIII-D	Chr 6	13613267-13615114	2	1041	346	5.80	38472.9	-0.556	Nucleus
92	AnaMYB92	EVM0015945.1	V	Chr 6	16568148-16569869	2	1131	376	9.40	43097.9	-0.861	Nucleus
93	AnaMYB93	EVM0015717.1	VIII-E	Chr 6	24840101-24841716	2	981	326	8.65	36375.4	-0.781	Nucleus
94	AnaMYB94	EVM0006752.1	VIII-D	Chr 6	56999712-57001771	2	1275	424	6.47	46551.7	-0.639	Nucleus
95	AnaMYB95	EVM0029518.1	VIII-D	Chr 6	62802634-62804351	2	963	320	7.66	35706.7	-0.827	Nucleus
96	AnaMYB96	EVM0024803.1	VIII-B	Chr 6	72019911-72021910	2	1068	355	6.62	40065.9	-0.654	Nucleus
97	AnaMYB97	EVM0004574.1	II	Chr 6	72939088-72940989	2	1377	458	6.24	52922.7	-0.741	Nucleus
98	AnaMYB98	EVM0021586.1	VIII-A	Chr 6	74225439-74227428	2	1113	370	6.32	41431.4	-0.539	Nucleus
99	AnaMYB99	EVM0026358.1	VIII-A	Chr 7	3879441-3882207	3	1050	349	6.13	39381.5	-0.441	Nucleus
100	AnaMYB100	EVM0028183.1	VIII-A	Chr 7	5394789-5397898	2	1026	341	8.42	38201.9	-0.610	Nucleus
101	AnaMYB101	EVM0002889.1	VIII-E	Chr 7	6246046-6249070	3	780	259	5.88	29352.8	-0.764	Nucleus
102	AnaMYB102	EVM0019551.1	VIII-C	Chr 7	7841731-7843959	2	996	331	6.33	37514.8	-0.755	Nucleus
103	AnaMYB103	EVM0010225.1	VII	Chr 7	10437400-10440839	3	1296	431	6.10	48137.4	-0.757	Nucleus
104	AnaMYB104	EVM0008944.1	VIII-D	Chr 7	11196463-11198368	2	789	262	5.75	30058.5	-0.745	Nucleus
105	AnaMYB105	EVM0013741.1	VIII-D	Chr 7	11215008-11221679	2	864	287	6.31	33077.8	-0.763	Nucleus
106	AnaMYB106	EVM0004411.1	VIII-D	Chr 7	11291372-11294948	3	1047	348	6.18	39130.2	-0.488	Nucleus
107	AnaMYB107	EVM0020305.1	VIII-D	Chr 7	17706701-17708612	2	993	330	6.22	36948.2	-0.755	Nucleus
108	AnaMYB108	EVM0027958.1	V	Chr 7	17984988-17986985	2	1182	393	9.06	42893.2	-0.568	Nucleus
109	AnaMYB109	EVM0007472.1	VIII-C	Chr 7	69959537-69962143	2	870	289	5.82	32128.8	-0.590	Nucleus
110	AnaMYB110	EVM0005729.1	VIII-C	Chr 7	70228968-70230609	2	1089	362	6.75	40955.6	-0.778	Nucleus
111	AnaMYB111	EVM0035777.1	IV	Chr 7	71815976-71818562	1	747	248	9.59	27083.6	-0.635	Nucleus
112	AnaMYB112	EVM0011788.1	VIII-E	Chr 7	79042159-79043399	2	948	315	5.81	36423.3	-0.978	Nucleus
113	AnaMYB113	EVM0012615.1	VI	Chr 8	2812720-2815266	2	945	314	5.65	35559.90	-0.710	Nucleus
114	AnaMYB114	EVM0022025.1	ARP	Chr 8	38632393-38633463	0	1071	356	9.47	40754.8	-0.672	Nucleus
115	AnaMYB115	EVM0003005.1	ARP	Chr 8	38652787-38656866	1	1068	355	9.32	40700.6	-0.836	Nucleus
116	AnaMYB116	EVM0025124.1	VIII-E	Chr 8	42695728-42698155	2	693	230	5.66	26281.7	-0.622	Nucleus
117	AnaMYB117	EVM0022576.1	VIII-E	Chr 8	42706992-42711355	2	693	230	5.52	26270.5	-0.693	Nucleus
118	AnaMYB118	EVM0035378.3	III	Chr 8	43255108-43257860	1	1068	355	5.24	38320.7	-0.533	Nucleus
119	AnaMYB119	EVM0037056.1	VIII-A	Chr 8	62534075-62535578	2	1161	386	5.70	43115	-0.585	Nucleus
120	AnaMYB120	EVM0003425.1	II	Chr 8	62933216-62936510	3	1464	487	6.47	55875.9	-0.693	Nucleus
121	AnaMYB121	EVM0033083.1	VIII-D	Chr 8	64191963-64193927	2	1017	338	6.60	37796.1	-0.720	Nucleus
122	AnaMYB122	EVM0018101.1	VIII-C	Chr 8	69408994-69410624	2	1080	359	6.03	40122	-0.645	Nucleus
123	AnaMYB123	EVM0009139.1	VIII-E	Chr 8	71169588-71172429	3	879	292	8.82	32922.1	-0.775	Nucleus
124	AnaMYB124	EVM0020214.1	VIII-E	Chr 8	72723322-72725734	2	1026	341	5.48	38562.8	-0.620	Nucleus
125	AnaMYB125	EVM0005518.1	VIII-E	Chr 8	73325814-73329736	2	1107	368	5.64	40998.6	-0.652	Nucleus
126	AnaMYB126	EVM0028529.1	VIII-E	Chr 9	4616112-4617244	2	897	298	5.74	34015	-0.722	Nucleus
127	AnaMYB127	EVM0028590.1	VIII-E	Chr 9	4704459-4705608	2	777	258	5.75	29233.6	-0.754	Nucleus
128	AnaMYB128	EVM0028700.1	VIII-E	Chr 9	4730145-4731295	3	723	240	8.10	27294.7	-0.792	Nucleus
129	AnaMYB129	EVM0004765.1	VIII-E	Chr 9	4752792-4753942	3	723	240	7.03	27170.5	-0.761	Nucleus
130	AnaMYB130	EVM0022224.1	VIII-E	Chr 9	11193998-11195914	2	777	258	8.97	29477.5	-0.748	Nucleus
131	AnaMYB131	EVM0019044.1	VIII-A	Chr 9	48156059-48159684	2	996	331	5.79	37684.3	-0.752	Nucleus
132	AnaMYB132	EVM0033518.1	VIII-A	Chr 9	53385139-53386774	2	957	318	6.52	36283.5	-0.706	Nucleus
133	AnaMYB133	EVM0015744.1	VIII-D	Chr 9	55071734-55075467	2	1086	361	4.67	40777.2	-0.737	Nucleus
134	AnaMYB134	EVM0003412.1	VIII-D	Chr 9	61591602-61595460	3	1140	379	8.56	42587.7	-0.727	Nucleus
135	AnaMYB135	EVM0020860.1	VIII-C	Chr 9	67378615-67380946	2	972	323	8.28	35868.1	-0.648	Nucleus
136	AnaMYB136	EVM0022698.1	VIII-D	Chr 9	69867141-69869362	2	873	290	5.02	32990.3	-0.906	Nucleus
137	AnaMYB137	EVM0005229.1	VIII-E	unknown		1	795	264	5.53	29807.7	-0.588	Nucleus
