# Supplementary material for: The Characterization of R2R3-MYB Genes in Ammopiptanthus nanus Uncovers That the miR858-AnaMYB87 Module Mediates the Accumulation of Anthocyanin under Osmotic Stress
Source: Biomolecules. 2023 Nov 29;13(12):1721. doi: 10.3390/biom13121721 (PMC10741500; doi:10.3390/biom13121721)
Supplement: Supplementary file 1 [file biomolecules-13-01721-s001.zip › Supplementary material/Table S2.xlsx]

## Sheet: Sheet1
Seq_1	Seq_2	Ka	Ks	Ka\Ks
AnaMYB133	AnaMYB61	0.1909	0.2527	0.7553
AnaMYB112	AnaMYB29	0.1677	0.2413	0.6952
AnaMYB117	AnaMYB116	0.0223	0.0347	0.6433
AnaMYB51	AnaMYB57	0.1389	0.2208	0.629
AnaMYB72	AnaMYB73	0.0407	0.0733	0.555
AnaMYB128	AnaMYB129	0.0035	0.0075	0.4575
AnaMYB127	AnaMYB101	0.0781	0.1752	0.4458
AnaMYB12	AnaMYB125	0.1562	0.399	0.3915
AnaMYB107	AnaMYB38	0.0969	0.2652	0.3652
AnaMYB119	AnaMYB98	0.1594	0.458	0.3481
AnaMYB62	AnaMYB63	0.1839	0.5446	0.3376
AnaMYB66	AnaMYB106	0.1974	0.5979	0.3301
AnaMYB4	AnaMYB47	0.1229	0.3748	0.3279
AnaMYB39	AnaMYB108	0.1638	0.5056	0.324
AnaMYB104	AnaMYB67	0.335	1.0372	0.323
AnaMYB41	AnaMYB135	0.1464	0.47	0.3114
AnaMYB40	AnaMYB136	0.1533	0.5048	0.3036
AnaMYB131	AnaMYB59	0.0916	0.305	0.3004
AnaMYB45	AnaMYB2	0.1199	0.4051	0.296
AnaMYB110	AnaMYB90	0.1484	0.5134	0.289
AnaMYB114	AnaMYB115	0.1167	0.4072	0.2866
AnaMYB20	AnaMYB81	0.0931	0.3255	0.286
AnaMYB14	AnaMYB24	0.1354	0.4932	0.2745
AnaMYB95	AnaMYB121	0.1408	0.5172	0.2723
AnaMYB52	AnaMYB126	0.0161	0.0599	0.268
AnaMYB91	AnaMYB78	0.0798	0.2981	0.2678
AnaMYB43	AnaMYB55	0.1054	0.4054	0.26
AnaMYB77	AnaMYB11	0.0985	0.3892	0.2531
AnaMYB68	AnaMYB102	0.1337	0.5306	0.252
AnaMYB100	AnaMYB69	0.1048	0.4393	0.2387
AnaMYB79	AnaMYB1	0.1633	0.7021	0.2326
AnaMYB120	AnaMYB97	0.1208	0.5294	0.2281
AnaMYB80	AnaMYB54	0.1025	0.4505	0.2276
AnaMYB56	AnaMYB50	0.0902	0.4169	0.2164
AnaMYB46	AnaMYB3	0.1081	0.5167	0.2091
AnaMYB13	AnaMYB124	0.1603	0.7688	0.2085
AnaMYB87	AnaMYB70	0.1002	0.4882	0.2052
AnaMYB137	AnaMYB16	0.0884	0.4402	0.2007
AnaMYB84	AnaMYB32	0.0793	0.497	0.1595
AnaMYB82	AnaMYB71	0.4068	3.9136	0.104
AnaMYB111	AnaMYB18	0.2834	9.2272	0.0307
