# Supplementary material for: The Characterization of R2R3-MYB Genes in Ammopiptanthus nanus Uncovers That the miR858-AnaMYB87 Module Mediates the Accumulation of Anthocyanin under Osmotic Stress
Source: Biomolecules. 2023 Nov 29;13(12):1721. doi: 10.3390/biom13121721 (PMC10741500; doi:10.3390/biom13121721)
Supplement: Supplementary file 1 [file biomolecules-13-01721-s001.zip › Supplementary material/Table S3.xlsx]

## Sheet: Ana vs. At
Seq_1	Seq_2	Ka	Ks	Ka_Ks
AnaMYB41	AtMYB38	0.45885	1.25685	0.36508
AnaMYB21	AtMYB110	0.52013	1.8346	0.283512
AnaMYB135	AtMYB38	0.394281	1.415	0.278644
AnaMYB102	AtMYB38	0.370673	1.34023	0.276575
AnaMYB74	AtMYB81	0.625177	2.26149	0.276444
AnaMYB76	AtMYB25	0.487888	1.88454	0.258889
AnaMYB99	AtMYB26	0.411125	1.66336	0.247165
AnaMYB68	AtMYB38	0.407966	1.67034	0.244242
AnaMYB101	AtMYB59	0.31219	1.33715	0.233473
AnaMYB51	AtMYB19	0.461019	2.03757	0.226259
AnaMYB40	AtMYB14	0.396808	1.93558	0.205007
AnaMYB21	AtMYB117	0.475555	2.44224	0.194721
AnaMYB108	AtMYB56	0.444699	2.3078	0.192694
AnaMYB49	AtMYB111	0.511914	2.69442	0.189991
AnaMYB15	AtMYB9	0.363989	1.91983	0.189594
AnaMYB121	AtMYB94	0.319298	1.69415	0.188471
AnaMYB20	AtMYB88	0.305413	1.62449	0.188005
AnaMYB57	AtMYB18	0.521831	2.88616	0.180805
AnaMYB81	AtMYB88	0.266415	1.50792	0.176676
AnaMYB132	AtMYB67	0.392442	2.23419	0.175653
AnaMYB61	AtMYB58	0.411555	2.35214	0.17497
AnaMYB70	AtMYB32	0.297577	1.70877	0.174147
AnaMYB77	AtMYB43	0.273915	1.58169	0.173179
AnaMYB124	AtMYB112	0.364107	2.10351	0.173095
AnaMYB8	AtMYB97	0.427156	2.53079	0.168783
AnaMYB118	AtMYB1	0.360696	2.16042	0.166956
AnaMYB103	AtMYB101	0.464963	2.81331	0.165273
AnaMYB6	AtMYB111	0.475114	2.89235	0.164266
AnaMYB42	AtMYB27	0.477779	2.91058	0.164153
AnaMYB103	AtMYB120	0.544255	3.33365	0.163261
AnaMYB77	AtMYB20	0.284656	1.76317	0.161446
AnaMYB52	AtMYB62	0.351953	2.24667	0.156655
AnaMYB84	AtMYB24	0.271622	1.79777	0.151088
AnaMYB25	AtMYB77	0.356762	2.41459	0.147752
AnaMYB125	AtMYB11	0.464418	3.15007	0.147431
AnaMYB57	AtMYB45	0.501144	3.47928	0.144037
AnaMYB103	AtMYB97	0.484361	3.37219	0.143634
AnaMYB133	AtMYB63	0.419463	2.94315	0.142521
AnaMYB70	AtMYB4	0.32315	2.27508	0.142039
AnaMYB87	AtMYB7	0.272579	1.92117	0.141882
AnaMYB34	AtMYB30	0.295077	2.09765	0.14067
AnaMYB70	AtMYB7	0.258711	1.84358	0.140331
AnaMYB48	AtMYB2	0.390986	2.78773	0.140252
AnaMYB46	AtMYB61	0.299323	2.22366	0.134608
AnaMYB91	AtMYB93	0.279549	2.08543	0.134049
AnaMYB21	AtMYB105	0.462314	3.45762	0.133709
AnaMYB78	AtMYB92	0.433588	3.35922	0.129074
AnaMYB17	AtMYB87	0.457015	3.56076	0.128348
AnaMYB32	AtMYB24	0.228426	1.84625	0.123724
AnaMYB90	AtMYB84	0.413604	3.41746	0.121026
AnaMYB25	AtMYBR1	0.344316	2.89501	0.118934
AnaMYB35	AtMYB16	0.209498	1.78189	0.11757
AnaMYB14	AtMYB74	0.267457	2.27969	0.117322
AnaMYB57	AtMYB19	0.483603	4.29385	0.112627
AnaMYB14	AtMYB102	0.251643	2.31798	0.108561
AnaMYB87	AtMYB32	0.225843	2.11619	0.106721
AnaMYB124	AtMYB108	0.277084	2.64445	0.104779
AnaMYB81	AtMYB124	0.250864	2.40263	0.104413
AnaMYB87	AtMYB4	0.25192	2.64025	0.0954154
AnaMYB76	AtMYB109	0.39308	4.12798	0.0952233
AnaMYB20	AtMYB124	0.264558	3.1682	0.0835042
AnaMYB13	AtMYB112	0.313296	3.80001	0.082446
AnaMYB133	AtMYB58	0.391398	4.80144	0.0815169
AnaMYB91	AtMYB53	0.336733	4.21424	0.0799037
AnaMYB101	AtMYB48	0.303882	3.99643	0.0760385
AnaMYB84	AtMYB21	0.187937	2.69883	0.0696365
AnaMYB11	AtMYB20	0.297435	4.75165	0.062596
AnaMYB55	AtMYB79	0.232118	5.36655	0.0432528

## Sheet: Ana vs. Mt
Seq_1	Seq_2	Ka	Ks	Ka_Ks
AnaMYB12	MtMYB038	0.227164	0.450165	0.504624
AnaMYB20	MtMYB150	0.205067	0.41931	0.489058
AnaMYB60	MTR_8g042410	0.165121	0.340626	0.484759
AnaMYB81	MtMYB150	0.240789	0.496982	0.484503
AnaMYB108	MtMYB096	0.314321	0.719035	0.437143
AnaMYB39	MtMYB096	0.297241	0.706035	0.421
AnaMYB23	MtMYB018	0.142468	0.344819	0.413167
AnaMYB97	MtMYB117	0.194518	0.486656	0.399704
AnaMYB1	MtMYB041	0.310405	0.839467	0.369764
AnaMYB109	MtMYB064	0.145781	0.39625	0.367901
AnaMYB39	MtMYB099	0.252876	0.692729	0.365044
AnaMYB1	MtMYB040	0.160791	0.446152	0.360395
AnaMYB133	MtMYB015	0.177989	0.495507	0.359205
AnaMYB60	MTR_3g011610	0.193238	0.540184	0.357725
AnaMYB20	MtMYB129	0.13779	0.388099	0.355038
AnaMYB12	MtMYB039	0.24208	0.689994	0.350844
AnaMYB108	MtMYB099	0.172468	0.495541	0.34804
AnaMYB27	MtMYB149	0.179707	0.516834	0.347708
AnaMYB28	MtMYB072	0.242491	0.708402	0.342307
AnaMYB125	MtMYB038	0.253239	0.739809	0.342304
AnaMYB74	MtMYB081	0.474892	1.41254	0.336196
AnaMYB6	MTR_7g109320	0.262019	0.794294	0.329876
AnaMYB98	MtMYB060	0.20631	0.630892	0.327014
AnaMYB29	MtMYB091	0.467901	1.43276	0.326574
AnaMYB10	MtMYB131	0.265156	0.826281	0.320903
AnaMYB15	MtMYB049	0.205672	0.644144	0.319296
AnaMYB104	MTR_2g089420	0.260047	0.817487	0.318106
AnaMYB42	MtMYB110	0.152407	0.484087	0.314834
AnaMYB21	MtMYB094	0.149639	0.478667	0.312617
AnaMYB71	MtMYB050	0.208267	0.667292	0.312109
AnaMYB10	MTR_3g463400	0.232123	0.762499	0.304424
AnaMYB119	MtMYB060	0.214992	0.707788	0.303752
AnaMYB45	MtMYB012	0.183317	0.605208	0.302899
AnaMYB3	MtMYB063	0.21925	0.724938	0.30244
AnaMYB81	MtMYB129	0.0867833	0.287365	0.301996
AnaMYB120	MtMYB117	0.223498	0.747053	0.299172
AnaMYB120	MtMYB126	0.159739	0.542698	0.294343
AnaMYB122	MtMYB070	0.129465	0.441324	0.293355
AnaMYB57	MtMYB074	0.144752	0.493602	0.293257
AnaMYB17	MtMYB069	0.182829	0.624739	0.292649
AnaMYB135	MtMYB073	0.154971	0.530111	0.292336
AnaMYB123	MtMYB022	0.227338	0.794954	0.285977
AnaMYB110	MtMYB067	0.208723	0.742223	0.281213
AnaMYB67	MTR_2g089420	0.369776	1.31828	0.280499
AnaMYB68	MtMYB068	0.177132	0.635033	0.278933
AnaMYB26	MtMYB021	0.18372	0.660361	0.278212
AnaMYB97	MtMYB126	0.182985	0.658361	0.27794
AnaMYB21	MtMYB095	0.209452	0.758067	0.276297
AnaMYB90	MtMYB067	0.203622	0.736996	0.276287
AnaMYB71	MtMYB049	0.152073	0.553487	0.274754
AnaMYB15	MtMYB050	0.160965	0.587573	0.273949
AnaMYB27	MtMYB127	0.172867	0.637656	0.271097
AnaMYB41	MtMYB073	0.160511	0.592733	0.270799
AnaMYB110	MtMYB065	0.17217	0.642019	0.26817
AnaMYB69	MtMYB114	0.174072	0.650538	0.267582
AnaMYB49	MTR_7g109320	0.337589	1.26346	0.267193
AnaMYB41	MtMYB068	0.386855	1.45527	0.26583
AnaMYB38	MtMYB004	0.161292	0.615163	0.262195
AnaMYB47	MtMYB058	0.151829	0.582255	0.260761
AnaMYB31	MtMYB117	0.571274	2.19329	0.260464
AnaMYB14	MtMYB056	0.225167	0.865197	0.260249
AnaMYB24	MtMYB056	0.173371	0.667393	0.259773
AnaMYB40	MtMYB011	0.205364	0.790587	0.259762
AnaMYB47	MtMYB062	0.186147	0.721037	0.258166
AnaMYB130	MtMYB022	0.435898	1.69439	0.257259
AnaMYB100	MtMYB114	0.181821	0.709622	0.256222
AnaMYB100	MtMYB123	0.176224	0.688156	0.256081
AnaMYB102	MtMYB066	0.187078	0.734234	0.254794
AnaMYB103	MtMYB079	0.19022	0.74803	0.254294
AnaMYB93	MtMYB119	0.156165	0.614172	0.25427
AnaMYB79	MtMYB040	0.181322	0.713466	0.254142
AnaMYB90	MtMYB065	0.198856	0.782553	0.254111
AnaMYB93	MtMYB020	0.262341	1.03424	0.253655
AnaMYB55	MtMYB111	0.184038	0.727199	0.253078
AnaMYB14	MtMYB053	0.17834	0.707163	0.252191
AnaMYB101	MtMYB122	0.201222	0.79833	0.252053
AnaMYB58	MTR_4g029540	0.126098	0.50196	0.251211
AnaMYB94	MtMYB045	0.560892	2.24448	0.249898
AnaMYB44	MtMYB008	0.165916	0.664268	0.249772
AnaMYB91	MtMYB106	0.110676	0.443432	0.24959
AnaMYB62	MTR_2g089420	0.371936	1.49229	0.249239
AnaMYB132	MtMYB112	0.162435	0.652001	0.249133
AnaMYB8	MTR_3g052430	0.188518	0.758038	0.248691
AnaMYB112	MtMYB091	0.419024	1.6938	0.247386
AnaMYB113	MtMYB142	0.139754	0.568829	0.245688
AnaMYB4	MtMYB062	0.144331	0.590556	0.244399
AnaMYB2	MtMYB012	0.179377	0.743126	0.241381
AnaMYB19	MtMYB051	0.163626	0.682885	0.23961
AnaMYB98	MtMYB061	0.148422	0.62147	0.238824
AnaMYB24	MtMYB053	0.188906	0.800039	0.236121
AnaMYB130	MtMYB023	0.133573	0.566272	0.235881
AnaMYB80	MtMYB047	0.14566	0.620869	0.234607
AnaMYB52	MtMYB091	0.109022	0.466457	0.233723
AnaMYB72	MtMYB121	0.110882	0.479107	0.231434
AnaMYB5	MtMYB089	0.220475	0.957156	0.230344
AnaMYB43	MtMYB111	0.158605	0.694015	0.228533
AnaMYB4	MtMYB058	0.16196	0.714784	0.226586
AnaMYB101	MtMYB113	0.161799	0.716634	0.225777
AnaMYB124	MtMYB093	0.153486	0.684546	0.224215
AnaMYB51	MtMYB074	0.0902973	0.403759	0.223642
AnaMYB125	MtMYB039	0.179957	0.814261	0.221007
AnaMYB78	MtMYB106	0.127088	0.576684	0.220376
AnaMYB119	MtMYB061	0.116884	0.53469	0.218602
AnaMYB107	MtMYB004	0.11252	0.51483	0.218557
AnaMYB59	MTR_3g028740	0.124815	0.571414	0.218432
AnaMYB34	MtMYB002	0.182562	0.839958	0.217346
AnaMYB68	MtMYB066	0.20795	0.957662	0.217144
AnaMYB32	MtMYB087	0.102803	0.473747	0.216999
AnaMYB68	MtMYB073	0.364271	1.68561	0.216106
AnaMYB33	MtMYB133	0.126901	0.593867	0.213686
AnaMYB66	MtMYB055	0.176378	0.827645	0.213108
AnaMYB3	MtMYB057	0.167128	0.791391	0.211183
AnaMYB136	MtMYB011	0.181165	0.859792	0.210708
AnaMYB22	MtMYB044	0.200976	0.953926	0.210683
AnaMYB46	MtMYB063	0.203431	0.968684	0.210007
AnaMYB50	MtMYB042	0.122902	0.591513	0.207776
AnaMYB69	MtMYB123	0.136078	0.665697	0.204414
AnaMYB99	MtMYB115	0.117598	0.589271	0.199565
AnaMYB79	MtMYB041	0.173721	0.870849	0.199484
AnaMYB102	MtMYB068	0.201315	1.02117	0.197141
AnaMYB56	MtMYB042	0.136569	0.694204	0.196727
AnaMYB44	MtMYB011	0.426573	2.17356	0.196255
AnaMYB13	MtMYB092	0.143995	0.76939	0.187155
AnaMYB46	MtMYB057	0.120065	0.64472	0.186229
AnaMYB80	MtMYB048	0.110761	0.595275	0.186068
AnaMYB90	MtMYB069	0.332607	1.79025	0.185789
AnaMYB70	MtMYB017	0.143171	0.777648	0.184108
AnaMYB13	MtMYB093	0.167804	0.916728	0.183046
AnaMYB49	MtMYB038	0.43133	2.36113	0.182679
AnaMYB54	MtMYB048	0.165622	0.912673	0.181469
AnaMYB34	MtMYB003	0.166869	0.920043	0.181371
AnaMYB47	MtMYB057	0.3498	1.95516	0.178911
AnaMYB121	MtMYB001	0.179315	1.00807	0.17788
AnaMYB46	MtMYB062	0.391265	2.20142	0.177733
AnaMYB17	MtMYB065	0.362802	2.07308	0.175006
AnaMYB17	MtMYB071	0.102927	0.605702	0.16993
AnaMYB135	MtMYB068	0.27893	1.642	0.169872
AnaMYB102	MtMYB073	0.277117	1.63678	0.169307
AnaMYB92	MTR_3g089045	0.118182	0.707641	0.167009
AnaMYB11	MtMYB132	0.147751	0.915764	0.161342
AnaMYB121	MtMYB003	0.316713	1.96777	0.16095
AnaMYB35	MtMYB046	0.1317	0.849869	0.154966
AnaMYB25	MtMYB101	0.231188	1.51546	0.152553
AnaMYB77	MtMYB132	0.114482	0.757378	0.151155
AnaMYB3	MtMYB062	0.347857	2.30703	0.150782
AnaMYB131	MTR_3g028740	0.0913301	0.610764	0.149534
AnaMYB11	MtMYB116	0.116683	0.789219	0.147846
AnaMYB14	MtMYB055	0.318654	2.16378	0.147268
AnaMYB77	MtMYB116	0.135622	0.921862	0.147117
AnaMYB55	MtMYB108	0.0965996	0.662728	0.145761
AnaMYB124	MtMYB092	0.163621	1.1332	0.144389
AnaMYB16	MtMYB125	0.0989469	0.68777	0.143866
AnaMYB9	MtMYB121	0.0543101	0.379581	0.143079
AnaMYB41	MtMYB066	0.343153	2.40751	0.142534
AnaMYB44	MtMYB010	0.0856598	0.603901	0.141844
AnaMYB90	MtMYB071	0.332062	2.39443	0.138681
AnaMYB35	MtMYB043	0.379775	2.75886	0.137657
AnaMYB46	MtMYB058	0.369131	2.71522	0.135949
AnaMYB17	MtMYB067	0.408057	3.02374	0.134951
AnaMYB40	MtMYB010	0.374172	2.78728	0.134243
AnaMYB48	MtMYB089	0.282067	2.19398	0.128564
AnaMYB87	MtMYB017	0.153435	1.29907	0.118111
AnaMYB75	MtMYB103	0.290539	2.46148	0.118034
AnaMYB35	MtMYB045	0.0906318	0.775647	0.116847
AnaMYB106	MtMYB053	0.328542	2.89885	0.113335
AnaMYB121	MtMYB002	0.340049	3.01734	0.112698
AnaMYB88	MtMYB100	0.235892	2.10899	0.111851
AnaMYB22	MtMYB046	0.318967	2.94435	0.108332
AnaMYB59	MtMYB114	0.360117	3.3334	0.108033
AnaMYB114	MtMYB138	0.112263	1.08517	0.103453
AnaMYB95	MtMYB002	0.286969	2.84573	0.100842
AnaMYB18	MtMYB102	0.135169	1.41554	0.0954895
AnaMYB25	MtMYB102	0.19296	2.11688	0.0911529
AnaMYB84	MtMYB088	0.0878432	0.992202	0.0885336
AnaMYB135	MtMYB066	0.341664	3.91758	0.087213
