# Supplementary material for: The Characterization of R2R3-MYB Genes in Ammopiptanthus nanus Uncovers That the miR858-AnaMYB87 Module Mediates the Accumulation of Anthocyanin under Osmotic Stress
Source: Biomolecules. 2023 Nov 29;13(12):1721. doi: 10.3390/biom13121721 (PMC10741500; doi:10.3390/biom13121721)
Supplement: Supplementary file 1 [file biomolecules-13-01721-s001.zip › Supplementary material/Table S4.xlsx]

## Sheet: Sheet1
					FLP		II					III		IV						V					ARP		VI		VII					VIII-A															VIII-B
ID	Core sequence	Cis-acting element	Putative Function	Category	AnaMYB81	AnaMYB20	AnaMYB97	AnaMYB120	AnaMYB31	AnaMYB83	AnaMYB10	AnaMYB118	AnaMYB76	AnaMYB88	AnaMYB25	AnaMYB18	AnaMYB111	AnaMYB89	AnaMYB75	AnaMYB21	AnaMYB39	AnaMYB108	AnaMYB92	AnaMYB30	AnaMYB114	AnaMYB115	AnaMYB58	AnaMYB113	AnaMYB7	AnaMYB60	AnaMYB103	AnaMYB8	AnaMYB74	AnaMYB119	AnaMYB98	AnaMYB57	AnaMYB51	AnaMYB3	AnaMYB46	AnaMYB4	AnaMYB47	AnaMYB99	AnaMYB132	AnaMYB27	AnaMYB100	AnaMYB69	AnaMYB131	AnaMYB59	AnaMYB72
S000175	CTAACCA	MYBATRD22	Responsive to dehydration	Dehydration	0	0	0	0	1	0	0	0	0	0	0	0	0	0	0	0	1	0	0	0	1	0	2	0	0	0	0	0	0	0	1	1	0	0	0	0	0	0	0	0	0	0	1	0	2
S000176	CNGTTR	MYBCORE	Responsive to dehydration		2	3	4	5	4	4	2	2	13	6	9	18	10	8	9	7	1	7	1	5	9	5	7	2	2	3	1	7	7	3	7	3	4	5	5	4	5	2	4	5	5	5	5	2	5
S000177	TAACTG	MYB2AT	Responsive to dehydration		0	0	2	0	0	0	0	0	1	1	2	1	2	2	4	1	0	2	0	0	3	1	1	1	0	2	0	1	2	2	0	1	2	0	0	0	2	1	1	2	1	0	2	2	0
S000180	GGATA	MYBST1	Responsive to dehydration		5	9	2	3	1	1	2	4	3	1	4	4	5	3	7	1	1	2	3	2	2	4	1	2	4	2	1	2	2	6	4	3	1	6	0	3	5	4	5	5	1	2	3	4	1
S000408	WAACCA	MYB1AT	Responsive to dehydration		4	3	4	4	4	1	3	7	4	1	1	5	4	5	8	2	2	2	4	7	3	3	9	2	4	4	5	5	3	3	5	8	2	3	2	0	2	2	3	5	2	3	5	3	5
S000409	YAACKG	MYB2CONSENSUSAT	Responsive to dehydration		2	1	3	2	1	1	0	1	7	2	3	7	6	4	6	1	0	2	1	3	4	1	4	1	1	2	0	3	4	2	2	3	2	1	4	3	3	2	3	2	3	2	4	2	3
S000413	CATGTG	MYCATERD1	Responsive to dehydration		2	2	1	3	3	4	5	1	0	2	3	0	0	1	0	1	2	3	2	2	1	1	1	1	1	3	3	2	1	0	0	1	3	0	2	1	3	1	2	1	0	2	1	1	0
S000414	ACGTG	ABRELATERD1	Responsive to dehydration		1	0	0	1	0	2	4	3	1	1	1	3	2	2	0	4	0	1	1	5	3	3	4	5	2	0	0	0	6	1	2	2	2	2	2	1	2	2	6	1	2	5	4	4	8
S000415	ACGT	ACGTATERD1	Responsive to dehydration		2	4	6	4	2	6	10	8	12	4	2	6	4	6	2	10	4	4	2	20	6	8	10	12	4	0	10	0	20	6	12	4	4	6	8	8	4	2	12	6	2	16	4	6	8
S000497	RYCGAC	CBFHV	Responsive to dehydration		0	0	4	0	1	0	0	0	1	0	0	2	0	0	1	2	0	1	0	1	0	0	2	2	0	0	2	0	1	0	0	1	0	1	1	0	0	1	1	4	0	0	0	0	2
S000418	RCCGAC	DRECRTCOREAT	Responsive to dehydration and low temperature	Dehydration and low temperature	0	0	3	0	1	0	0	0	1	0	0	1	0	0	1	0	0	0	0	1	0	0	0	0	0	0	1	0	1	0	0	1	0	0	1	0	0	1	0	2	0	0	0	0	1
S000407	CANNTG	MYCCONSENSUSAT	Responsive to dehydration and low temperature（ICE1）		15	21	14	27	16	13	27	22	22	7	15	14	12	10	14	12	3	15	19	19	20	14	24	14	18	18	18	17	5	8	8	28	20	20	17	12	15	14	26	10	22	18	16	17	28
S000411	GTCGAC	CRTDREHVCBF2	Responsive to low temperature	Low temperature	0	0	0	0	0	0	0	0	0	0	0	0	0	0	0	2	0	0	0	0	0	0	2	2	0	0	0	0	0	0	0	0	0	0	0	0	0	0	0	0	0	0	0	0	0
S000153	CCGAC	LTRECOREATCOR15	Responsive to low temperature		0	0	5	0	3	0	2	1	1	0	0	2	0	0	1	0	0	0	1	1	0	0	0	0	1	0	1	0	2	1	2	1	0	1	1	1	0	3	1	2	0	0	1	0	2
S000250	CCGAAA	LTRE-1	Responsive to low temperature		0	0	0	1	1	0	0	2	1	0	2	0	1	0	1	0	1	1	0	0	0	0	0	0	0	2	1	0	1	0	0	0	1	0	0	1	0	0	1	0	0	0	0	0	0
S000174	CACATG	MYCATRD22	Responsive to ABA	Hormone	1	2	1	2	3	3	4	1	0	2	3	0	0	1	0	1	1	3	2	2	1	1	1	1	1	3	3	2	0	0	0	1	2	0	1	1	2	1	2	1	0	2	1	1	0
S000394	ACGTGKC	ACGTABREMOTIFA2OSEM	Responsive to ABA		0	0	0	0	0	1	1	2	1	0	0	0	1	0	0	0	0	0	0	1	0	0	1	1	1	0	0	0	2	0	0	0	0	0	0	0	0	0	0	0	0	0	0	0	2
S000403	TATCCA	TATCCAOSAMY	Regulation of GA and other hormones		1	0	1	1	0	0	2	1	3	0	1	1	3	0	3	0	0	0	1	2	2	2	0	0	1	0	0	0	1	3	3	1	0	3	0	2	2	0	1	3	1	1	2	1	1
S000298	TTTTTTCC	Pyrimidine box	Necessity of GA induction		2	0	0	0	2	0	0	0	0	1	0	0	0	0	0	0	0	0	1	0	0	0	0	1	2	2	1	0	0	0	1	0	1	1	0	4	2	1	0	0	0	0	1	0	0
S000181	TAACAAA	MYBGAHV	Response to GA signal		1	2	1	0	1	0	0	1	1	2	0	0	1	2	1	1	3	1	2	1	1	0	2	2	0	0	0	1	0	1	1	1	0	0	3	0	0	2	0	0	0	1	1	0	2
S000259	CCTTTT	PYRIMIDINEBOXOSRAMY1A	Response to GA signal		1	4	2	3	5	2	3	3	2	2	0	2	0	1	1	2	5	2	5	3	2	6	0	1	5	0	3	5	2	0	2	3	5	3	4	3	3	3	2	1	6	2	4	2	1
S000416	TATCCAC	TATCCAC box	Response to GA signal		0	0	0	0	0	0	0	1	0	0	0	0	0	0	0	0	0	0	0	0	1	0	0	0	0	0	0	0	0	1	1	0	0	1	0	0	0	0	0	0	0	1	1	0	0
S000419	TAACAGA	GARE	Response to GA signal		0	0	1	0	1	0	0	0	2	1	2	3	1	0	1	1	0	0	0	1	2	0	1	0	0	0	0	1	0	0	1	0	2	3	1	1	0	0	0	1	0	1	0	0	1
S000420	TAACGTA	GARE2OSREP1	Response to GA signal		0	1	0	0	0	0	0	0	0	0	0	0	0	0	1	1	0	0	0	1	0	0	0	0	0	0	0	0	0	0	0	0	0	0	0	0	0	0	0	0	0	0	0	0	0
S000438	ACGTGTC	GADOWNAT	Response to GA signal		0	0	0	0	0	1	1	2	1	0	0	0	1	0	0	0	0	0	0	0	0	0	0	0	0	0	0	0	1	0	0	0	0	0	0	0	0	0	0	0	0	0	0	0	0
S000439	TAACAAR	GAREAT	Response to GA signal		2	2	2	1	2	1	0	1	1	2	0	0	1	3	1	1	4	1	2	3	1	1	2	3	0	0	1	1	1	2	2	2	1	1	3	0	0	2	0	0	1	1	1	0	4
S000447	TGAC	WRKY71OS	Response to GA signal, WRKY binding site		8	9	16	14	19	13	19	12	15	15	17	14	20	12	6	11	7	9	9	16	15	11	9	24	7	12	11	9	13	13	9	11	12	13	13	10	10	10	14	8	13	13	12	14	20
S000454	NGATT	ARR1AT	Response to cytokinin signaling		20	11	26	14	24	23	28	17	23	18	25	22	36	24	31	26	22	42	11	14	24	18	17	18	20	23	21	25	26	26	19	17	20	9	29	22	19	16	12	25	33	20	21	18	15
S000491	TATTAG	CPBCSPOR	Response to cytokinin signaling		1	2	1	1	2	1	1	0	0	3	3	0	1	2	4	2	2	1	0	3	0	4	3	3	1	1	4	1	6	2	2	1	1	1	0	2	5	6	3	2	3	2	4	0	0
S000370	CATATG	CATATGGMSAUR	Response to auxin signals		0	2	0	0	0	0	0	2	0	2	0	0	0	0	0	0	0	2	4	0	4	0	2	0	2	0	0	2	0	0	2	2	2	8	4	0	0	2	4	2	2	4	2	2	0
S000270	TGTCTC	ARFAT	Response to auxin signals		2	1	0	1	0	0	0	1	0	0	0	0	0	1	2	4	1	0	0	0	3	3	1	2	0	0	2	1	0	0	2	0	1	2	1	2	1	0	2	0	2	1	1	2	1
S000499	GAGAC	SURE	Response to auxin signals		4	2	1	2	0	2	3	3	0	2	3	0	0	2	2	5	2	2	0	4	3	7	3	3	0	1	2	1	2	2	2	2	3	2	4	3	4	3	2	1	2	1	1	3	3
S000024	TGACG	ASF-1 binding site	Response to auxin and SA signals		0	1	3	2	1	0	1	4	2	1	3	1	2	0	0	0	0	2	1	5	1	1	3	1	0	3	1	2	2	0	1	0	0	2	2	1	0	0	1	1	1	4	0	0	0
S000037	AWTTCAAA	ERE	Response to ethylene signal		1	0	0	0	0	1	0	0	1	1	1	1	0	3	1	2	1	2	1	1	0	1	1	0	0	0	0	1	1	2	1	4	1	1	1	0	1	1	2	0	1	0	1	0	1
S000458	AACGTG	T/G-box	Response to JA signal		0	0	0	0	0	0	0	0	0	0	1	1	0	0	0	1	0	0	1	0	2	3	0	4	2	0	0	0	3	1	1	1	1	0	1	0	0	0	1	0	0	2	0	1	0
S000292	ACACNNG	DPBFCOREDCDC3	Induced by abscisic acid		3	2	2	2	2	2	3	3	5	0	2	3	1	3	0	6	0	2	2	0	1	2	0	1	1	3	1	2	1	0	4	1	5	3	1	1	2	4	2	1	3	3	4	3	1
S000390	TTGAC	WBOXATNPR1	Response to SA and other stress signals		1	4	5	6	6	4	6	6	5	7	6	3	9	4	2	2	2	2	3	5	3	6	2	11	1	5	3	5	5	7	3	5	3	5	4	6	4	4	3	1	1	8	7	7	8
S000391	YTGTCWC	SEBF	Response to pathogenic signals	Pathogenic	0	2	1	1	0	1	0	0	0	0	0	1	1	1	1	4	1	0	0	0	2	1	2	2	0	0	3	1	0	0	0	1	1	1	2	0	0	1	1	0	3	1	2	2	0
S000453	GAAAAA	GT-1 motif	Response to pathogens and high salt stress		0	9	9	2	9	6	2	4	4	5	4	7	0	8	5	3	5	3	6	5	3	5	5	4	8	7	13	7	10	4	9	4	7	3	7	7	9	7	3	3	10	2	10	6	6
[truncated: 92 more columns]
