# Supplementary material for: The Characterization of R2R3-MYB Genes in Ammopiptanthus nanus Uncovers That the miR858-AnaMYB87 Module Mediates the Accumulation of Anthocyanin under Osmotic Stress
Source: Biomolecules. 2023 Nov 29;13(12):1721. doi: 10.3390/biom13121721 (PMC10741500; doi:10.3390/biom13121721)
Supplement: Supplementary file 1 [file biomolecules-13-01721-s001.zip › Supplementary material/Table S5.xlsx]

## Sheet: miR159-MYB
miR159 seq	Target MYB	Target start position	Target end position	Alignment	Target aligned fragment	clade
TTTGGATTGAAGGGAGCTCT	AnaMYB58	104	123	.::::::: :::.:::::::	GGAGCUCCAUUCGAUCCAAA	VI
TTTGGATTGAAGGGAGCTCT	AnaMYB113	104	123	.::::::: :::.:::::::	GGAGCUCCAUUCGAUCCAAA	VI
TTTGGATTGAAGGGAGCTCT	AnaMYB7	957	976	.:::::::::::: :::::	GGAGCUCCCUUCACUCCAAU	VII
TTTGGATTGAAGGGAGCTCT	AnaMYB60	942	961	.:::::::::::: :::::	GGAGCUCCCUUCACUCCAAU	VII
TTTGGATTGAAGGGAGCTCT	AnaMYB103	750	769	::: ::.::::.: ::::	UGAGGUCUCUUCGAGCCAAU	VII
TTTGGATTGAAGGGAGCTCT	AnaMYB8	1008	1027	.::::::::::::: ::::	GGAGCUCCCUUCAAACCAAU	VII

## Sheet: miR858-MYB
miR858 seq	Target MYB	Target start position	Target end position	Alignment	Target aligned fragment	Clade
CTCGTTGTCTGTTCGACCTTG	AnaMYB76	379	399	: :::: :::::::.::.:	CCAGGUAGAACAGAUAAUGCC	III
CTCGTTGTCTGTTCGACCTTG	AnaMYB58	286	306	:::: :::: :::::.::	GAAGGAAGAACCGACAAUGAU	VI
CTCGTTGTCTGTTCGACCTTG	AnaMYB113	286	306	::: ::::::::::.::	GCAGGGAGAACAGACAAUGAU	VI
CTCGTTGTCTGTTCGACCTTG	AnaMYB7	367	387	: .:: :: ::::::::.:::	CCGGGACGUACAGACAAUGAG	VII
CTCGTTGTCTGTTCGACCTTG	AnaMYB60	361	381	::::: :::::.::.:::	CCUGGUCGCACAGAUAAUGAG	VII
CTCGTTGTCTGTTCGACCTTG	AnaMYB103	319	339	:: ::::::::::.::	CCUGGCAGAACAGACAAUGAA	VII
CTCGTTGTCTGTTCGACCTTG	AnaMYB8	391	411	:: ::::::::::.::	CCUGGGAGAACAGACAAUGAA	VII
CTCGTTGTCTGTTCGACCTTG	AnaMYB74	367	387	:: ::::: :::::.:::	CCUGGACGAACUGACAAUGAG	VII
CTCGTTGTCTGTTCGACCTTG	AnaMYB119	289	309	: ::: :::::::.::.:::	CCAGGAAGAACAGAUAAUGAG	VIII-A
CTCGTTGTCTGTTCGACCTTG	AnaMYB98	289	309	: ::: :::::::.::.:::	CCAGGAAGAACAGAUAAUGAG	VIII-A
CTCGTTGTCTGTTCGACCTTG	AnaMYB57	292	312	: ::: :.:: :::::.:::	CCAGGAAGGACUGACAAUGAG	VIII-A
CTCGTTGTCTGTTCGACCTTG	AnaMYB51	292	312	: ::: :.:: :::::.:::	CCAGGAAGGACUGACAAUGAG	VIII-A
CTCGTTGTCTGTTCGACCTTG	AnaMYB3	289	309	: ::: :::: :::::.:::	CCAGGAAGAACUGACAAUGAG	VIII-A
CTCGTTGTCTGTTCGACCTTG	AnaMYB46	289	309	: ::: :::: :::::.:::	CCAGGAAGAACUGACAAUGAG	VIII-A
CTCGTTGTCTGTTCGACCTTG	AnaMYB99	310	330	:: :::::::.::.:::	CCUGGAAGAACAGAUAAUGAG	VIII-A
CTCGTTGTCTGTTCGACCTTG	AnaMYB132	286	306	: ::: ::::::::::::::	CCAGGAAGAACAGACAACGAG	VIII-A
CTCGTTGTCTGTTCGACCTTG	AnaMYB131	358	378	:: :: ::::::::.:::	CCUGGACGCACAGACAAUGAG	VIII-A
CTCGTTGTCTGTTCGACCTTG	AnaMYB59	328	348	:: :: ::::::::.:::	CCUGGACGCACAGACAAUGAG	VIII-A
CTCGTTGTCTGTTCGACCTTG	AnaMYB96	289	309	:: ::::::::::.::	CCUGGGAGAACAGACAAUGAU	VIII-B
CTCGTTGTCTGTTCGACCTTG	AnaMYB122	292	312	:: :.::::::::.::	CCUGGAAGGACAGACAAUGAC	VIII-C
CTCGTTGTCTGTTCGACCTTG	AnaMYB90	292	312	: ::: ::::: ::.::.::	CCAGGACGAACUGAUAAUGAU	VIII-C
CTCGTTGTCTGTTCGACCTTG	AnaMYB17	292	312	: ::: :: :::::.::.::	CCAGGGCGCACAGAUAAUGAU	VIII-C
CTCGTTGTCTGTTCGACCTTG	AnaMYB102	292	312	: :::: :.:: :::::.::	CCAGGUAGGACUGACAAUGAU	VIII-C
CTCGTTGTCTGTTCGACCTTG	AnaMYB41	340	360	: ::: :.::::::::.::	CCAGGCAGGACAGACAAUGAU	VIII-C
CTCGTTGTCTGTTCGACCTTG	AnaMYB109	292	312	:: ::::::::::.::	CCUGGCAGAACAGACAAUGAU	VIII-C
CTCGTTGTCTGTTCGACCTTG	AnaMYB78	289	309	:: :.::.::.::.:::	CCCGGAAGGACGGAUAAUGAG	VIII-D
CTCGTTGTCTGTTCGACCTTG	AnaMYB91	289	309	: ::: :::: ::.::.:::	CCAGGCAGAACUGAUAAUGAG	VIII-D
CTCGTTGTCTGTTCGACCTTG	AnaMYB82	289	309	: ::: ::.::::::::.::	CCAGGACGGACAGACAAUGAA	VIII-D
CTCGTTGTCTGTTCGACCTTG	AnaMYB71	292	312	: ::: :::: :::::.::	CCAGGGAGAACUGACAAUGAA	VIII-D
CTCGTTGTCTGTTCGACCTTG	AnaMYB19	289	309	:: ::::: ::.::.:::	CCUGGACGAACCGAUAAUGAG	VIII-D
CTCGTTGTCTGTTCGACCTTG	AnaMYB14	292	312	: ::: ::::.:::::.::	CCAGGAAGAACGGACAAUGAA	VIII-D
CTCGTTGTCTGTTCGACCTTG	AnaMYB24	289	309	: ::: :.::::::::.::	CCAGGAAGGACAGACAAUGAA	VIII-D
CTCGTTGTCTGTTCGACCTTG	AnaMYB66	289	309	: ::: :::: :::::.::	CCAGGAAGAACUGACAAUGAA	VIII-D
CTCGTTGTCTGTTCGACCTTG	AnaMYB134	289	309	: ::: :::::::.::::::	CCAGGAAGAACAGAUAACGAG	VIII-D
CTCGTTGTCTGTTCGACCTTG	AnaMYB80	292	312	: ::: ::::::::::.:::	CCAGGAAGAACAGACAAUGAG	VIII-D
CTCGTTGTCTGTTCGACCTTG	AnaMYB54	292	312	: .:: :::::::.::.:::	CCGGGAAGAACAGAUAAUGAG	VIII-D
CTCGTTGTCTGTTCGACCTTG	AnaMYB56	289	309	:: ::::::::::.:::	CCCGGAAGAACAGACAAUGAG	VIII-D
CTCGTTGTCTGTTCGACCTTG	AnaMYB50	289	309	: .:: :::: :::::.:::	CUGGGAAGAACUGACAAUGAG	VIII-D
CTCGTTGTCTGTTCGACCTTG	AnaMYB94	290	309	::: : ::::::::::::::	CAAUG-CGAACAGACAACGAA	VIII-D
CTCGTTGTCTGTTCGACCTTG	AnaMYB2	289	309	: ::: ::::::::::.::	CCAGGAAGAACAGACAAUGAA	VIII-D
CTCGTTGTCTGTTCGACCTTG	AnaMYB45	307	327	: ::::::::::::::::::	CCAGGUCGAACAGACAACGAA	VIII-D
CTCGTTGTCTGTTCGACCTTG	AnaMYB44	289	309	: ::: :::: :::::.::	CCAGGAAGAACUGACAAUGAA	VIII-D
CTCGTTGTCTGTTCGACCTTG	AnaMYB136	289	309	: :::::: ::::::::::::	CCAGGUCGCACAGACAACGAG	VIII-D
CTCGTTGTCTGTTCGACCTTG	AnaMYB40	289	309	:::: ::::::::::::	CCGUGUCGCACAGACAACGAG	VIII-D
CTCGTTGTCTGTTCGACCTTG	AnaMYB133	295	315	::: :.::::::::.:::	CCUGGUAGGACAGACAAUGAG	VIII-D
CTCGTTGTCTGTTCGACCTTG	AnaMYB61	295	315	:: :.::::::::.:::	CCUGGCAGGACAGACAAUGAG	VIII-D
CTCGTTGTCTGTTCGACCTTG	AnaMYB104	289	309	:: ::::.::.::::::	CCCGGAAGAACGGAUAACGAG	VIII-D
CTCGTTGTCTGTTCGACCTTG	AnaMYB62	289	309	: .:: :::::::.:::::	CCGGGAAGAACAGAUAACGAA	VIII-D
CTCGTTGTCTGTTCGACCTTG	AnaMYB63	289	309	: ::: :::::::.:.:::	CCAGGAAGAACAGAUAGCGAA	VIII-D
CTCGTTGTCTGTTCGACCTTG	AnaMYB67	289	309	:: :: :::::::::::	CCUGGAAGAUCAGACAACGAG	VIII-D
CTCGTTGTCTGTTCGACCTTG	AnaMYB64	289	309	:: ::::.:::::.:::	CCUGGAAGAACGGACAAUGAG	VIII-D
CTCGTTGTCTGTTCGACCTTG	AnaMYB65	289	309	:: ::::.:::::::::	CCUGGAAGAACGGACAACGAG	VIII-D
CTCGTTGTCTGTTCGACCTTG	AnaMYB79	289	309	:: ::::::::.::.::	CCUGGACGAACAGAUAAUGAA	VIII-E
CTCGTTGTCTGTTCGACCTTG	AnaMYB1	289	309	: .:: ::::::::.::.:::	CCGGGACGAACAGAUAAUGAG	VIII-E
CTCGTTGTCTGTTCGACCTTG	AnaMYB123	289	309	: ::: :::::::::::.::	CCAGGGCGAACAGACAAUGAA	VIII-E
CTCGTTGTCTGTTCGACCTTG	AnaMYB130	286	306	: .:: :::::::::::.::	CCGGGACGAACAGACAAUGAA	VIII-E
CTCGTTGTCTGTTCGACCTTG	AnaMYB26	292	312	: ::: :::::::::::.::	CCAGGCCGAACAGACAAUGAA	VIII-E
CTCGTTGTCTGTTCGACCTTG	AnaMYB125	289	309	: ::: ::.:::::.::.:::	CCAGGACGGACAGAUAAUGAG	VIII-E
CTCGTTGTCTGTTCGACCTTG	AnaMYB12	289	309	::: ::::::::.::::::	GCAGGACGAACAGAUAACGAG	VIII-E
CTCGTTGTCTGTTCGACCTTG	AnaMYB6	289	309	:: ::::::::::::::	CCUGGAAGAACAGACAACGAG	VIII-E
CTCGTTGTCTGTTCGACCTTG	AnaMYB49	289	309	: ::: :::::::::::::	CCAGGAAGAACAGACAACGAA	VIII-E
CTCGTTGTCTGTTCGACCTTG	AnaMYB84	295	315	:: :::: :::::.:::	CCCGGAAGAACUGACAAUGAG	VIII-E
CTCGTTGTCTGTTCGACCTTG	AnaMYB32	307	327	:: :::: :::::.:::	CCUGGAAGAACUGACAAUGAG	VIII-E
CTCGTTGTCTGTTCGACCTTG	AnaMYB13	319	339	: .:: :::: :::::.:::	CCGGGAAGAACCGACAAUGAG	VIII-E
CTCGTTGTCTGTTCGACCTTG	AnaMYB5	322	342	: ::: :::::::::::::	CCAGGAAGAACAGACAACGAA	VIII-E
CTCGTTGTCTGTTCGACCTTG	AnaMYB48	349	369	: .::: ::::::::::.:::	CCGGGUAGAACAGACAAUGAG	VIII-E
CTCGTTGTCTGTTCGACCTTG	AnaMYB112	307	327	:: :.::::::::.::	CCUGGCAGGACAGACAAUGAA	VIII-E
CTCGTTGTCTGTTCGACCTTG	AnaMYB29	304	324	: ::: :.::::::::.::	CCAGGCAGGACAGACAAUGAA	VIII-E
CTCGTTGTCTGTTCGACCTTG	AnaMYB126	307	327	: ::: ::::::::::.:::	CCAGGAAGAACAGACAAUGAG	VIII-E
CTCGTTGTCTGTTCGACCTTG	AnaMYB52	307	327	: ::: ::::::::::.:::	CCAGGAAGAACAGACAAUGAG	VIII-E
CTCGTTGTCTGTTCGACCTTG	AnaMYB55	433	453	: ::: :::: :::::.:::	CCAGGAAGAACUGACAAUGAG	VIII-E
CTCGTTGTCTGTTCGACCTTG	AnaMYB43	313	333	: ::: :::: :::::.:::	CCAGGAAGAACUGACAAUGAG	VIII-E
CTCGTTGTCTGTTCGACCTTG	AnaMYB101	271	291	: ::: :: ::::::::.::	CCAGGACGCACAGACAAUGAA	VIII-E
CTCGTTGTCTGTTCGACCTTG	AnaMYB127	271	291	: ::: :: ::::::::.::	CCAGGACGCACAGACAAUGAA	VIII-E
CTCGTTGTCTGTTCGACCTTG	AnaMYB128	271	291	: ::: :: ::::::::.::	CCAGGACGCACAGACAAUGAA	VIII-E
CTCGTTGTCTGTTCGACCTTG	AnaMYB129	271	291	: ::: :: ::::::::.::	CCAGGACGCACAGACAAUGAA	VIII-E
CTCGTTGTCTGTTCGACCTTG	AnaMYB42	295	315	: ::: :::: :::::.::	CCAGGAAGAACCGACAAUGAA	VIII-E
CTCGTTGTCTGTTCGACCTTG	AnaMYB87	289	309	:: ::::::::::.:::	CCUGGAAGAACAGACAAUGAG	VIII-E
CTCGTTGTCTGTTCGACCTTG	AnaMYB70	289	309	:: :::::::.::.:::	CCUGGAAGAACAGAUAAUGAG	VIII-E
CTCGTTGTCTGTTCGACCTTG	AnaMYB37	289	309	: ::: :.::::::::.::	CCAGGGAGGACAGACAAUGAA	VIII-E
CTCGTTGTCTGTTCGACCTTG	AnaMYB16	289	309	: ::: :.::::::::::::	CCAGGAAGGACAGACAACGAG	VIII-E
CTCGTTGTCTGTTCGACCTTG	AnaMYB137	289	309	: ::: :.::::::::.:::	CCAGGAAGGACAGACAAUGAG	VIII-E
