# Supplementary material for: The Characterization of R2R3-MYB Genes in Ammopiptanthus nanus Uncovers That the miR858-AnaMYB87 Module Mediates the Accumulation of Anthocyanin under Osmotic Stress
Source: Biomolecules. 2023 Nov 29;13(12):1721. doi: 10.3390/biom13121721 (PMC10741500; doi:10.3390/biom13121721)
Supplement: Supplementary file 1 [file biomolecules-13-01721-s001.zip › Supplementary material/Table S6.xlsx]

## Sheet: Sheet1
Gene	Forward primer (5'-3')	Reverse primer (5'-3')
AnaMYB119	CCAGCATTAGACCCCTTGTCC	ACTTGGCATTGAAGAGAATCCA
AnaMYB98	AGTTCGGTTCCCAAACAAGC	CTGTTCTTCCTGGCAACTGTG
AnaMYB3	AGTGATCTTCAGGTTGAGCCA	TGCAACTAGTGATGGAGCTGTCA
AnaMYB46	GCTCGGTCCCCAAACTAGCTG	GTGCTGCAATCTGAGACCACC
AnaMYB131	AGCTCATCGTTCATTTGCACT	ACCCTGAACATCTCTAGGCTCT
AnaMYB59	CATTCCATTCTTGGCAACAGGT	ACCCAAAACATCTGTAGGCTCT
AnaMYB14	AGACTCGGTTCAAACATCTTGC	GTCCTCCGTTAGATCAGTGCTT
AnaMYB24	CCAACACTTTCAGGACTCGG	CTCCATTGTTGTGCCAATCACT
AnaMYB66	GTTCCCCACAGAATTCAATTCCT	TGCTGCTATTCACATACGTGGA
AnaMYB134	ATCTTTGCCCAAGTTCAACTCC	CCTTTCATCTTCACTCGTCCCA
AnaMYB2	AAAAGTGAAGTGCACAATGCC	AACCATGATTGCCAATGCTT
AnaMYB45	AAATAGTGAACCCTCGATGCT	CCCCTGAACTAGAAGTTGCTTG
AnaMYB44	CTGCCAGATTCAGTAGTTTCCC	TTTCATCCATTGCTGCTTCTGAC
AnaMYB136	TCCAATGAGACAAGCAGCGAT	CATCAGCTCTCGCATAAACGTC
AnaMYB40	AGAGCTCCATGCTGCGAGAA	CCCGTTTGATGTCCGGCCTC
AnaMYB133	AACCATGAAGGGGTCCCAT	TTTCAGGCCAAGAGAGCCAT
AnaMYB61	CTATCCAGCCAAATGAAGTCCAA	CTGGCTCAGCTGCATCGTTC
AnaMYB104	CCTGTCCATTGTCTCCGCAAC	CAGTCAGATATGGCTCCGTCC
AnaMYB62	GGCTGACATTTCCTACACTCCT	CATTGTTGCTTCTGTTTGTGCAT
AnaMYB63	ACTAGCCTTCTACCTCCGCTAC	ATGGCTCTGTCCACAAACTTCC
AnaMYB64	ACCTGGAAGAACGGACAATGAGA	AAGTCAAAACCATCATCCGCACC
AnaMYB65	CCTACAGCGCAATGAGTTCACA	ATCTTCAACCCCGTACCAGT
AnaMYB79	CCACAAGCCAAGAGAATAAGGT	TGGCATTCCACATCAGATCCG
AnaMYB1	CAGCTAGTGCATCAACAAGCC	AGCTTCTCTAGCGTGCCAT
AnaMYB123	CACTTCTTCCCAACTGACCCC	ATCCTCTGCCTTGGACTTGTT
AnaMYB130	GGTAAACGTCCACGCTGTCT	ACCGGGCTTGAGATAATTCAACC
AnaMYB26	CTTCCAGGCCGAACAGACA	CCTCATTCTCTGACATTGCACT
AnaMYB125	ACATTTACCAGGACGGACAGA	ACATGTTGTTATTGTCCCCTTGC
AnaMYB12	AACTCCCATGAAGCAATGCCT	ATTGATATGGTCCCAAGCCCTC
AnaMYB6	GTTCCTCTACCACAAACCCCT	TCTTCCTGAAACACAGTGCCT
AnaMYB49	AGTTACATGCTTCTTTGGGCAAC	CCCAACGGCTAGTTCTACCAC
AnaMYB13	AGGCACATCATCAGACTCGTT	AGCTCCTGAGAGAACAACCC
AnaMYB5	AAGATTCACCCACCATCCGAA	ATGGACCGAAACATCATGACCC
AnaMYB48	CCATCCTACTCATCAGGGGTT	ATCATTGCCTTGGATGTCCGA
AnaMYB112	CTCTGAGCACCACTACAACGG	AGGTTGAAGGCATCCATCCC
AnaMYB29	TCAATGAAGTAGCAGGAGGTCCC	AGCCATCATATGTGAATGTGCC
AnaMYB126	TGTCCAGCCCCATCAATCCTT	TTCCACGTTCAGACCTTGCAT
AnaMYB52	AGTACTATGTCCGGCACCA	ACTGACAAGGGTTCCACGTT
AnaMYB87	CGCTGCCCAGACTTGAACC	AGCCCAAGAAATCATGACCAG
AnaMYB70	AGGAATTGACCCTGCAACTCA	CCAACTACAAACACGCTTGCCTT
AnaMYB16	CATCCCCACCTGAAAACTCT	AGCACAATTATCCGCCCAAG
AnaMYB137	GTTATTGATCTTCATGCCCGTCT	ACTACTATGCTGGGATGCAAC
AnaPAL	CCACTCCAATGGTCACCTTGC	TGAGAGATCGTGAGTGTCTCGC
AnaC4H	GAGGCGGTTGCAGTTGATGAT	ACGAAGTAATCCTTGAAGAGCTGC
Ana4CL	TGACGTGGAACTCACTGCAC	AGCAGTGGTGATGGCACCTA
AnaCHS	CGTGGTCTGCTCCGAGATCA	GCAGAATTGTCTGTGACGCCGA
AnaCHI	GAGAACCTTGAGTTCCCGGC	CCTCCACCAACTCCTGTGATGT
AnaF3H	CAGCCACCTCCAAGGAGAAG	TTGCCTCTGACAACACCTCC
AnaDFR	GGCTGACCTTGCTGAAGAGG	ACTGTTCCGGCTGAGGATG
AnaANS	CTCTGAAGATGAGGTCGTTCGAGC	CAGAGGTCTGATCATTGGCGTAC
AnaUFGT	GGATGTAGTCGAAGGTGGTGAGG	CTGTCCAACCATGACAAGCATCC
AnaeIF1	CTGACATGCGCCGTAGGAACG	CCCTGCTTATGCCAGTCTTTT
Pre-Ana-miR159	TACGAAGTCGAGCTCCTTGAAG	TAGAAGGTGTAGAGCTCCCTTCAA
Pre-Ana-miR858	ATCGATCTCGTTGTCTGTTCGAC	AAGAAACTCGATTTCGCTGCCT
miR858	CTCGTTGTCTGTTCGACCTTG	*
U6	CGAGAAGATTAGCATGGCCCCT	*
* The Universal primer provided by TransScript® Green miRNA Two-Step qRT-PCR SuperMix Kit was used as the reverse primer for qRT-PCR of mature miRNAs
